# Supplementary material for: Current Status of Prurigo Nodularis in Japan: A Retrospective Study Using a Health Insurance Claims Database
Source: J Clin Med. 2025 Mar 11;14(6):1872. doi: 10.3390/jcm14061872 (PMC11943442; doi:10.3390/jcm14061872)
Supplement: Supplementary file 1 [file jcm-14-01872-s001.zip]

Archive with 1 entries (1 files):
- jcm-3453887-supplementary.pdf
